# Supplementary material for: Serum Endocan Is a Risk Factor for Aortic Stiffness in Patients Undergoing Maintenance Hemodialysis
Source: Medicina (Kaunas). 2024 Jun 14;60(6):984. doi: 10.3390/medicina60060984 (PMC11205908; doi:10.3390/medicina60060984)
Supplement: Supplementary file 1 [file medicina-60-00984-s001.zip]

Archive with 1 entries (1 files):
- medicina-3026457-supplementary.pdf
